# Supplementary material for: Site-Search Process for Synaptic Protein-DNA Complexes
Source: Int J Mol Sci. 2021 Dec 25;23(1):212. doi: 10.3390/ijms23010212 (PMC8745619; doi:10.3390/ijms23010212)
Supplement: Supplementary file 1 [file ijms-23-00212-s001.zip]

Archive with 1 entries (1 files):
- ijms-1486646-supplementary.pdf
